# Supplementary material for: T-cells produce acidic niches in lymph nodes to suppress their own effector functions
Source: Nat Commun. 2020 Aug 17;11:4113. doi: 10.1038/s41467-020-17756-7 (PMC7431837; doi:10.1038/s41467-020-17756-7)
Supplement: Supplementary file 4 — Source Data [file 41467_2020_17756_MOESM4_ESM.xlsx]

## Sheet: Fig.1H,I,J
Fig. 1H Histograms of vascular, acidic and neutral regions in SNARF-1 pH images as measured by GMM (Fig. 1G)																									Fig 1I. Bar chart of all samples from Fig 1H (4,3,4,3 LNs)												Fig 1J. CEST meassured pHe of LNs from diffeerent mice.
Histograms	Tail vein	5.5	0	0	0	0	@rgb(255,0,0)	Tail vein	5.5	0	0	0		Tail vein	5.5	0	0	0		Footpad	5.5	0	0		Bar chart		Acidic		Interm		Blood		1	6.28868	@rgb(255,0,0)		CEST		MEAN	SD		SEM
	control	5.51	0.0155	0.00025	0	0.01575	@rgb(0,128,0)	LPS	5.51	0.0113333	0	0		bicarb	5.51	0.01	0	0			5.51	0.00833333	0		summary	Control	6.33968	0.0758465	6.72044	0.0694618	7.10619	0.0408266	1	6.38457	@rgb(255,0,0)			BALB/C	6.38333	0.318852	6	0.130171
		5.52	0.014	0.00025	0	0.01425	@rgb(0,0,255)		5.52	0.008	0	0			5.52	0.0065	0	0			5.52	0.008	0			LPS	6.3855	0.0591239	6.73064	0.0421191	7.07106	0.0345605	1	6.52218	@rgb(255,0,0)			NSG	6.35667	0.0750555	3	0.0433333
		5.53	0.01775	0.00075	0	0.0185			5.53	0.0143333	0	0			5.53	0.0145	0	0			5.53	0.0106667	0			NaHCO3	6.41583	0.0383344	6.81465	0.0608739	7.13612	0.0453957	1	6.1633	@rgb(255,0,0)			Nu/nu	6.48	0.429496	4	0.214748
		5.54	0.016	0.00025	0	0.01625			5.54	0.00933333	0	0			5.54	0.01	0	0			5.54	0.0103333	0			Footpad	6.59566	0.0637391	6.99941	0.0176339			2	6.79369	@rgb(0,128,0)			Nu/nu with tumor	6.645	0.20025	4	0.100125
		5.55	0.0205	0.00075	0	0.02125			5.55	0.00866667	0	0			5.55	0.0125	0	0			5.55	0.012	0										2	6.68723	@rgb(0,128,0)			Black	6.4	0.309408	4	0.154704
		5.56	0.01525	0.0015	0	0.01675			5.56	0.009	0	0			5.56	0.01175	0	0			5.56	0.00933333	0										2	6.85952	@rgb(0,128,0)			Black with tumor	6.638	0.235202	5	0.105186
		5.57	0.01825	0.00025	0	0.0185			5.57	0.0123333	0	0			5.57	0.0095	0	0			5.57	0.011	0										2	6.54131	@rgb(0,128,0)
		5.58	0.025	0.001	0	0.026			5.58	0.0103333	0	0			5.58	0.01475	0	0			5.58	0.0113333	0										3	7.04127	@rgb(0,0,255)
		5.59	0.02175	0.00075	0	0.0225			5.59	0.0116667	0	0			5.59	0.0135	0	0			5.59	0.00866667	0										3	7.176	@rgb(0,0,255)
		5.6	0.0195	0	0	0.0195			5.6	0.0116667	0	0			5.6	0.01375	0	0			5.6	0.011	0										3	7.17758	@rgb(0,0,255)
		5.61	0.0205	0	0	0.0205			5.61	0.0116667	0	0			5.61	0.01525	0	0			5.61	0.011	0										3	7.02992	@rgb(0,0,255)
		5.62	0.02475	0.001	0	0.02575			5.62	0.0113333	0	0			5.62	0.0225	0	0			5.62	0.0143333	0										5	6.3291	@rgb(255,0,0)
		5.63	0.0235	0	0	0.0235			5.63	0.0116667	0	0			5.63	0.0215	0	0			5.63	0.013	0										5	6.50371	@rgb(255,0,0)
		5.64	0.02425	0.0015	0	0.02575			5.64	0.0133333	0	0			5.64	0.0145	0	0			5.64	0.0156667	0										5	6.3237	@rgb(255,0,0)
		5.65	0.027	0.00075	0	0.02775			5.65	0.011	0	0			5.65	0.01625	0	0			5.65	0.015	0										6	6.67873	@rgb(0,128,0)
		5.66	0.02775	0.00075	0	0.0285			5.66	0.0163333	0	0			5.66	0.0205	0	0			5.66	0.015	0										6	6.81405	@rgb(0,128,0)
		5.67	0.02825	0.00025	0	0.0285			5.67	0.0196667	0	0			5.67	0.02025	0	0			5.67	0.0126667	0										6	6.69914	@rgb(0,128,0)
		5.68	0.02725	0.0015	0	0.02875			5.68	0.0173333	0	0			5.68	0.02625	0	0			5.68	0.0123333	0										7	7.03786	@rgb(0,0,255)
		5.69	0.03425	0.001	0	0.03525			5.69	0.018	0	0			5.69	0.02325	0	0			5.69	0.0173333	0										7	7.03515	@rgb(0,0,255)
		5.7	0.03525	0.001	0	0.03625			5.7	0.0156667	0	0			5.7	0.02325	0	0			5.7	0.0136667	0										7	7.14016	@rgb(0,0,255)
		5.71	0.03	0.00075	0	0.03075			5.71	0.014	0	0			5.71	0.0205	0	0			5.71	0.0173333	0										9	6.47894	@rgb(255,0,0)
		5.72	0.03	0.00075	0	0.03075			5.72	0.0206667	0	0			5.72	0.02825	0	0			5.72	0.0166667	0										9	6.42244	@rgb(255,0,0)
		5.73	0.03225	0.001	0	0.03325			5.73	0.0213333	0	0			5.73	0.0295	0	0			5.73	0.014	0										9	6.45572	@rgb(255,0,0)
		5.74	0.034	0.0015	0	0.0355			5.74	0.0266667	0	0			5.74	0.03775	0	0			5.74	0.0156667	0										9	6.30621	@rgb(255,0,0)
		5.75	0.0385	0.00075	0	0.03925			5.75	0.025	0	0			5.75	0.0275	0	0			5.75	0.0173333	0										10	6.8388	@rgb(0,128,0)
		5.76	0.0315	0.00075	0	0.03225			5.76	0.0206667	0	0			5.76	0.03525	0	0			5.76	0.0253333	0										10	6.83085	@rgb(0,128,0)
		5.77	0.03125	0.0015	0	0.03275			5.77	0.0253333	0	0			5.77	0.03075	0	0			5.77	0.024	0										10	6.94077	@rgb(0,128,0)
		5.78	0.039	0.0015	0	0.0405			5.78	0.0216667	0	0			5.78	0.04125	0	0			5.78	0.0206667	0										10	6.64817	@rgb(0,128,0)
		5.79	0.0465	0.0015	0	0.048			5.79	0.031	0	0			5.79	0.039	0	0			5.79	0.0193333	0										11	7.05539	@rgb(0,0,255)
		5.8	0.0445	0.00075	0	0.04525			5.8	0.0206667	0	0			5.8	0.041	0	0			5.8	0.023	0										11	7.17323	@rgb(0,0,255)
		5.81	0.04625	0.00225	0	0.0485			5.81	0.0316667	0	0			5.81	0.04575	0	0			5.81	0.0216667	0										11	7.24705	@rgb(0,0,255)
		5.82	0.04475	0.00225	0	0.047			5.82	0.034	0	0			5.82	0.0455	0	0			5.82	0.0233333	0										11	7.06882	@rgb(0,0,255)
		5.83	0.0535	0.00225	0	0.05575			5.83	0.037	0	0			5.83	0.046	0	0			5.83	0.0233333	0										13	6.60962	@rgb(255,0,0)
		5.84	0.05675	0.0015	0	0.05825			5.84	0.0353333	0	0			5.84	0.0615	0	0			5.84	0.03	0										13	6.69841	@rgb(255,0,0)
		5.85	0.05925	0.00025	0	0.0595			5.85	0.0336667	0	0			5.85	0.0505	0.00025	0			5.85	0.0243333	0										13	6.47894	@rgb(255,0,0)
		5.86	0.05725	0.001	0	0.05825			5.86	0.034	0	0			5.86	0.06025	0.00025	0			5.86	0.0356667	0										14	6.97228	@rgb(0,128,0)
		5.87	0.0655	0.0025	0	0.068			5.87	0.0363333	0.000333333	0			5.87	0.0625	0.00025	0			5.87	0.029	0										14	7.03249	@rgb(0,128,0)
		5.88	0.07225	0.00325	0	0.0755			5.88	0.0513333	0.000333333	0			5.88	0.0635	0.00025	0			5.88	0.0296667	0										14	6.99346	@rgb(0,128,0)
		5.89	0.07775	0.00175	0	0.0795			5.89	0.0473333	0.000333333	0			5.89	0.0705	0.00025	0			5.89	0.0253333	0
		5.9	0.0825	0.0025	0	0.085			5.9	0.052	0.000333333	0			5.9	0.0855	0.0005	0			5.9	0.038	0
		5.91	0.086	0.0035	0	0.0895			5.91	0.0566667	0.000333333	0			5.91	0.07925	0.00075	0			5.91	0.028	0
		5.92	0.08975	0.0025	0	0.09225			5.92	0.0573333	0.000333333	0			5.92	0.1025	0.00075	0			5.92	0.0376667	0
		5.93	0.1045	0.00325	0	0.10775			5.93	0.05	0.000333333	0			5.93	0.10325	0.00075	0			5.93	0.0393333	0
		5.94	0.106	0.002	0	0.108			5.94	0.0563333	0.000666667	0			5.94	0.09575	0.00075	0			5.94	0.033	0
		5.95	0.1085	0.0015	0	0.11			5.95	0.0596667	0.000666667	0			5.95	0.11	0.001	0			5.95	0.0476667	0
		5.96	0.117	0.0035	0	0.1205			5.96	0.064	0.000666667	0			5.96	0.11725	0.00125	0			5.96	0.051	0
		5.97	0.115	0.005	0	0.12			5.97	0.0726667	0.000666667	0			5.97	0.13525	0.00125	0			5.97	0.0573333	0
		5.98	0.129	0.00375	0	0.13275			5.98	0.072	0.001	0			5.98	0.127	0.0015	0			5.98	0.058	0
		5.99	0.13	0.0045	0	0.1345			5.99	0.073	0.001	0			5.99	0.143	0.002	0			5.99	0.0596667	0
		6	0.143	0.00525	0	0.14825			6	0.0873333	0.001	0			6	0.15175	0.0025	0			6	0.0713333	0
		6.01	0.15475	0.00475	0	0.1595			6.01	0.088	0.00133333	0			6.01	0.1655	0.0025	0			6.01	0.0736667	0
		6.02	0.15425	0.00425	0	0.1585			6.02	0.0896667	0.00133333	0			6.02	0.17025	0.003	0			6.02	0.086	0
		6.03	0.17675	0.005	0	0.18175			6.03	0.101667	0.00166667	0			6.03	0.17925	0.003	0			6.03	0.0813333	0
		6.04	0.18775	0.0075	0	0.19525			6.04	0.113	0.002	0			6.04	0.189	0.004	0			6.04	0.0936667	0
		6.05	0.196	0.00875	0	0.20475			6.05	0.124	0.00233333	0			6.05	0.2035	0.0045	0			6.05	0.112667	0
		6.06	0.21	0.00875	0	0.21875			6.06	0.132667	0.003	0			6.06	0.2175	0.005	0			6.06	0.108	0
		6.07	0.195	0.00975	0	0.20475			6.07	0.149667	0.003	0			6.07	0.2355	0.00575	0			6.07	0.123	0
		6.08	0.21475	0.0135	0	0.22825			6.08	0.162333	0.00366667	0			6.08	0.241	0.0065	0			6.08	0.123667	0
		6.09	0.2345	0.01725	0	0.25175			6.09	0.17	0.00433333	0			6.09	0.26425	0.008	0			6.09	0.138	0
		6.1	0.23625	0.01925	0	0.2555			6.1	0.181667	0.005	0			6.1	0.27025	0.00875	0			6.1	0.133	0
		6.11	0.2655	0.01425	0	0.27975			6.11	0.206333	0.006	0			6.11	0.27675	0.01	0			6.11	0.134	0
		6.12	0.24775	0.02025	0	0.268			6.12	0.249667	0.00733333	0			6.12	0.3085	0.0115	0			6.12	0.158	0
		6.13	0.26825	0.022	0	0.29025			6.13	0.259	0.008	0			6.13	0.316	0.01325	0			6.13	0.159667	0
		6.14	0.2815	0.0245	0	0.306			6.14	0.293	0.01	0			6.14	0.321	0.01375	0			6.14	0.175333	0
		6.15	0.26875	0.026	0	0.29475			6.15	0.319	0.0106667	0			6.15	0.33425	0.0165	0			6.15	0.194	0
		6.16	0.28975	0.02875	0	0.3185			6.16	0.337667	0.0126667	0			6.16	0.36575	0.02025	0			6.16	0.177333	0
		6.17	0.282	0.0335	0	0.3155			6.17	0.356667	0.015	0			6.17	0.36275	0.02025	0			6.17	0.218333	0
		6.18	0.3165	0.04025	0	0.35675			6.18	0.374	0.0156667	0			6.18	0.36775	0.02325	0			6.18	0.195333	0
		6.19	0.2805	0.04775	0	0.32825			6.19	0.408333	0.0183333	0			6.19	0.412	0.02775	0			6.19	0.242333	0
		6.2	0.31025	0.047	0	0.35725			6.2	0.422	0.0216667	0			6.2	0.39625	0.0305	0			6.2	0.238333	0
		6.21	0.3055	0.0565	0	0.362			6.21	0.456667	0.026	0			6.21	0.42325	0.03425	0			6.21	0.252	0
		6.22	0.29875	0.058	0	0.35675			6.22	0.459	0.0273333	0			6.22	0.408	0.03975	0			6.22	0.280333	0
		6.23	0.3155	0.07025	0	0.38575			6.23	0.487667	0.035	0			6.23	0.42775	0.04425	0			6.23	0.318333	0
		6.24	0.30175	0.0765	0	0.37825			6.24	0.5	0.0353333	0			6.24	0.42625	0.04675	0			6.24	0.296667	0
		6.25	0.3165	0.09075	0	0.40725			6.25	0.524333	0.0426667	0			6.25	0.4425	0.0535	0			6.25	0.344667	0
		6.26	0.30175	0.09825	0	0.4			6.26	0.529667	0.048	0			6.26	0.43675	0.059	0			6.26	0.322667	0
		6.27	0.30725	0.11575	0	0.423			6.27	0.532333	0.0506667	0			6.27	0.47175	0.0675	0			6.27	0.416333	0
		6.28	0.31375	0.121	0	0.43475			6.28	0.564	0.0606667	0			6.28	0.4395	0.0695	0			6.28	0.424333	0
		6.29	0.3185	0.13	0	0.4485			6.29	0.553333	0.0646667	0			6.29	0.48825	0.0835	0			6.29	0.501333	0
		6.3	0.33175	0.1495	0	0.48125			6.3	0.584	0.076	0			6.3	0.477	0.08425	0			6.3	0.5	0
		6.31	0.35625	0.16075	0	0.517			6.31	0.524	0.081	0			6.31	0.46875	0.0885	0			6.31	0.547333	0.000333333
		6.32	0.3645	0.17025	0	0.53475			6.32	0.568667	0.087	0			6.32	0.4525	0.09725	0			6.32	0.574	0.000333333
		6.33	0.37525	0.1865	0	0.56175			6.33	0.574	0.103667	0			6.33	0.46775	0.10775	0			6.33	0.650333	0.000333333
		6.34	0.4135	0.211	0	0.6245			6.34	0.554333	0.112667	0			6.34	0.496	0.1185	0			6.34	0.651	0.000333333
		6.35	0.42975	0.234	0	0.66375			6.35	0.553333	0.122667	0			6.35	0.506	0.12175	0			6.35	0.657333	0.000333333
		6.36	0.45425	0.255	0	0.70925			6.36	0.528333	0.134	0			6.36	0.5	0.12675	0			6.36	0.714	0.000666667
		6.37	0.47875	0.28025	0	0.759			6.37	0.544667	0.151667	0			6.37	0.496	0.14125	0			6.37	0.739	0.000666667
		6.38	0.458	0.2965	0	0.7545			6.38	0.533	0.163333	0			6.38	0.47225	0.1405	0			6.38	0.738333	0.001
		6.39	0.46175	0.32575	0	0.7875			6.39	0.543667	0.183	0			6.39	0.49425	0.15175	0			6.39	0.726333	0.001
		6.4	0.44325	0.3435	0	0.78675			6.4	0.535	0.201333	0			6.4	0.48675	0.16275	0			6.4	0.732667	0.00133333
		6.41	0.4415	0.3795	0	0.821			6.41	0.519	0.220333	0			6.41	0.48325	0.1755	0			6.41	0.733	0.00133333
		6.42	0.39975	0.407	0	0.80675			6.42	0.529667	0.257333	0.000333333			6.42	0.482	0.183	0			6.42	0.704667	0.00166667
		6.43	0.37175	0.42825	0	0.8			6.43	0.507667	0.286	0.000333333			6.43	0.47025	0.19	0			6.43	0.680333	0.00166667
		6.44	0.3665	0.4615	0	0.828			6.44	0.505	0.305667	0.000333333			6.44	0.45725	0.204	0			6.44	0.674	0.002
		6.45	0.32075	0.4885	0	0.80925			6.45	0.516667	0.347	0.000333333			6.45	0.47575	0.20925	0			6.45	0.731	0.00233333
		6.46	0.30375	0.5085	0	0.81225			6.46	0.490333	0.372667	0.000333333			6.46	0.46775	0.21575	0			6.46	0.714	0.00266667
		6.47	0.2885	0.55025	0	0.83875			6.47	0.488333	0.398	0.000666667			6.47	0.464	0.2335	0			6.47	0.739667	0.00333333
		6.48	0.2555	0.54825	0	0.80375			6.48	0.496667	0.447	0.000666667			6.48	0.4635	0.25175	0			6.48	0.760667	0.004
		6.49	0.24825	0.6145	0	0.86275			6.49	0.477	0.476667	0.000666667			6.49	0.4625	0.258	0			6.49	0.81	0.00533333
		6.5	0.23	0.6325	0	0.8625			6.5	0.458333	0.510333	0.001			6.5	0.48125	0.28	0			6.5	0.823	0.006
		6.51	0.23025	0.674	0	0.90425			6.51	0.453	0.545	0.001			6.51	0.45725	0.29525	0			6.51	0.84	0.00733333
		6.52	0.2255	0.7	0	0.9255			6.52	0.462667	0.599333	0.00133333			6.52	0.473	0.32025	0			6.52	0.873	0.009
		6.53	0.20375	0.72975	0	0.9335			6.53	0.436333	0.655	0.00166667			6.53	0.44825	0.34125	0			6.53	0.910333	0.011
		6.54	0.1945	0.7485	0	0.943			6.54	0.423333	0.656667	0.002			6.54	0.43	0.35375	0			6.54	0.876	0.012
		6.55	0.19	0.77425	0	0.96425			6.55	0.411	0.697667	0.002			6.55	0.4515	0.38475	0			6.55	0.983	0.0166667
		6.56	0.18025	0.82575	0.00025	1.00625			6.56	0.389	0.725667	0.00233333			6.56	0.43425	0.41125	0			6.56	0.95	0.0173333
		6.57	0.16775	0.871	0.00025	1.039			6.57	0.398667	0.809333	0.003			6.57	0.43475	0.45175	0			6.57	0.988	0.0226667
		6.58	0.16475	0.899	0.00025	1.064			6.58	0.369667	0.823667	0.00333333			6.58	0.446	0.5015	0			6.58	1.03433	0.027
		6.59	0.161	0.922	0.0005	1.0835			6.59	0.351667	0.852	0.00366667			6.59	0.4235	0.5235	0			6.59	1.013	0.031
		6.6	0.149	0.9155	0.0005	1.065			6.6	0.345667	0.925667	0.00433333			6.6	0.41075	0.56025	0			6.6	1.006	0.0346667
		6.61	0.14125	0.94875	0.00075	1.09075			6.61	0.324333	0.978667	0.00533333			6.61	0.40725	0.575	0			6.61	0.988333	0.0383333
		6.62	0.1315	0.999	0.001	1.1315			6.62	0.309	1.004	0.00566667			6.62	0.40225	0.6385	0			6.62	1.08433	0.0513333
		6.63	0.1265	1.01525	0.00125	1.143			6.63	0.295	1.059	0.00666667			6.63	0.38575	0.65275	0			6.63	0.994667	0.054
		6.64	0.1255	1.0475	0.0015	1.1745			6.64	0.279667	1.136	0.008			6.64	0.3745	0.69325	0			6.64	0.989	0.0596667
		6.65	0.11275	1.0455	0.002	1.16025			6.65	0.272667	1.171	0.00933333			6.65	0.35425	0.72275	0			6.65	1.025	0.0696667
		6.66	0.1115	1.0685	0.0025	1.1825			6.66	0.252667	1.194	0.0106667			6.66	0.33425	0.74875	0			6.66	1.00533	0.083
		6.67	0.10775	1.065	0.0035	1.17625			6.67	0.257	1.26067	0.0123333			6.67	0.333	0.7785	0			6.67	0.954667	0.0903333
		6.68	0.10525	1.13775	0.00475	1.24775			6.68	0.256	1.32267	0.014			6.68	0.30725	0.784	0			6.68	0.961	0.097
		6.69	0.095	1.13425	0.00525	1.2345			6.69	0.231667	1.336	0.0166667			6.69	0.2995	0.82725	0			6.69	0.956333	0.120667
		6.7	0.09625	1.15375	0.0065	1.2565			6.7	0.230667	1.38133	0.0186667			6.7	0.29175	0.8585	0			6.7	0.931667	0.133333
		6.71	0.0875	1.139	0.00825	1.23475			6.71	0.207333	1.353	0.0203333			6.71	0.2735	0.89475	0			6.71	0.926667	0.159667
		6.72	0.0855	1.17775	0.01	1.27325			6.72	0.200333	1.392	0.0226667			6.72	0.26125	0.9245	0			6.72	0.87	0.169
		6.73	0.08175	1.15875	0.012	1.2525			6.73	0.194	1.416	0.0266667			6.73	0.2405	0.9655	0.00025			6.73	0.842	0.196667
		6.74	0.08025	1.183	0.0145	1.27775			6.74	0.184	1.43167	0.0293333			6.74	0.2345	1.00025	0.00025			6.74	0.833667	0.224
		6.75	0.077	1.20975	0.019	1.30575			6.75	0.171333	1.38033	0.0313333			6.75	0.224	1.05325	0.00025			6.75	0.814	0.255
		6.76	0.07425	1.23975	0.0225	1.3365			6.76	0.163	1.35867	0.0343333			6.76	0.21575	1.09825	0.00025			6.76	0.8	0.282333
		6.77	0.07775	1.229	0.027	1.33375			6.77	0.157667	1.314	0.0343333			6.77	0.2105	1.1135	0.0005			6.77	0.793333	0.331667
		6.78	0.071	1.255	0.03325	1.35925			6.78	0.16	1.33767	0.038			6.78	0.19775	1.14425	0.00075			6.78	0.788	0.371667
		6.79	0.06875	1.183	0.03925	1.291			6.79	0.160333	1.33767	0.041			6.79	0.18475	1.16375	0.001			6.79	0.724333	0.398333
		6.8	0.0705	1.2225	0.0445	1.3375			6.8	0.157333	1.304	0.0403333			6.8	0.18075	1.182	0.0015			6.8	0.724	0.442333
		6.81	0.068	1.15875	0.055	1.28175			6.81	0.154667	1.31667	0.0473333			6.81	0.1715	1.213	0.002			6.81	0.719667	0.508
		6.82	0.06725	1.15525	0.0675	1.29			6.82	0.139333	1.20767	0.047			6.82	0.1545	1.173	0.0025			6.82	0.670667	0.525
		6.83	0.06375	1.1255	0.07625	1.2655			6.83	0.138	1.22167	0.054			6.83	0.143	1.15825	0.0035			6.83	0.649	0.592
		6.84	0.06225	1.10075	0.0805	1.2435			6.84	0.133	1.16133	0.055			6.84	0.137	1.182	0.00475			6.84	0.623333	0.637333
		6.85	0.05925	1.06575	0.09125	1.21625			6.85	0.12	1.10867	0.0633333			6.85	0.1265	1.1515	0.006			6.85	0.569667	0.664
		6.86	0.05725	1.062	0.10575	1.225			6.86	0.110333	1.04567	0.068			6.86	0.12325	1.19725	0.008			6.86	0.548	0.723333
		6.87	0.0525	0.9675	0.107	1.127			6.87	0.106667	0.993667	0.0756667			6.87	0.118	1.208	0.0105			6.87	0.525667	0.775667
		6.88	0.05025	0.98625	0.12875	1.16525			6.88	0.0966667	0.947	0.091			6.88	0.11375	1.19075	0.01375			6.88	0.470667	0.794333
		6.89	0.0495	0.9245	0.13175	1.10575			6.89	0.096	0.919667	0.097			6.89	0.10475	1.14475	0.01675			6.89	0.449333	0.855
		6.9	0.0465	0.89375	0.14975	1.09			6.9	0.088	0.818667	0.105667			6.9	0.096	1.1005	0.0225			6.9	0.417333	0.899667
		6.91	0.0445	0.86775	0.16025	1.0725			6.91	0.0833333	0.751333	0.111333			6.91	0.09075	1.06525	0.02825			6.91	0.382667	0.932333
		6.92	0.042	0.78825	0.1665	0.99675			6.92	0.0806667	0.71	0.134333			6.92	0.0845	1.026	0.0325			6.92	0.366	0.984333
		6.93	0.04	0.77825	0.185	1.00325			6.93	0.0773333	0.652	0.144			6.93	0.078	0.96	0.04025			6.93	0.333333	1.03
		6.94	0.0375	0.7255	0.1965	0.9595			6.94	0.0703333	0.564	0.153333			6.94	0.0775	0.979	0.05125			6.94	0.296333	1.00733
		6.95	0.035	0.7115	0.21275	0.95925			6.95	0.0656667	0.525	0.164			6.95	0.07325	0.96825	0.05675			6.95	0.281	1.06867
		6.96	0.0335	0.686	0.233	0.9525			6.96	0.063	0.477	0.171667			6.96	0.07075	0.951	0.06725			6.96	0.250667	1.07
		6.97	0.03025	0.618	0.24075	0.889			6.97	0.0626667	0.449333	0.196667			6.97	0.062	0.86025	0.07625			6.97	0.231	1.105
		6.98	0.02825	0.6125	0.256	0.89675			6.98	0.0613333	0.403667	0.214			6.98	0.06	0.81875	0.0875			6.98	0.214	1.10467
		6.99	0.0265	0.5615	0.2535	0.8415			6.99	0.0596667	0.381667	0.242667			6.99	0.05675	0.7795	0.10275			6.99	0.193	1.10367
		7	0.02625	0.57	0.2745	0.87075			7	0.0593333	0.341	0.258			7	0.0505	0.7205	0.11175			7	0.185	1.16167
		7.01	0.02475	0.51025	0.28	0.815			7.01	0.055	0.306667	0.291667			7.01	0.04725	0.65975	0.13125			7.01	0.174667	1.17867
		7.02	0.02425	0.50425	0.2755	0.804			7.02	0.05	0.270667	0.303			7.02	0.04575	0.6315	0.136			7.02	0.168667	1.214
		7.03	0.024	0.48725	0.29625	0.8075			7.03	0.04	0.222	0.298			7.03	0.04125	0.608	0.147			7.03	0.159333	1.25367
		7.04	0.02175	0.43375	0.31275	0.76825			7.04	0.0336667	0.195667	0.295			7.04	0.038	0.56725	0.162			7.04	0.157333	1.32267
		7.05	0.02325	0.4485	0.29925	0.771			7.05	0.0306667	0.168	0.305			7.05	0.0345	0.5025	0.1625			7.05	0.151	1.36467
		7.06	0.02025	0.408	0.31725	0.7455			7.06	0.0306667	0.145	0.312667			7.06	0.03175	0.48175	0.17625			7.06	0.136333	1.32833
		7.07	0.018	0.364	0.33275	0.71475			7.07	0.028	0.131	0.328333			7.07	0.02925	0.4615	0.183			7.07	0.126333	1.33033
		7.08	0.0185	0.3555	0.3625	0.7365			7.08	0.0283333	0.115	0.328333			7.08	0.027	0.42825	0.18675			7.08	0.109333	1.26567
		7.09	0.018	0.34025	0.38825	0.7465			7.09	0.0336667	0.106	0.360333			7.09	0.026	0.41625	0.2075			7.09	0.0946667	1.176
		7.1	0.01575	0.29975	0.45425	0.76975			7.1	0.032	0.091	0.349			7.1	0.02575	0.406	0.2345			7.1	0.0793333	1.05533
		7.11	0.01425	0.26675	0.5055	0.7865			7.11	0.03	0.08	0.346333			7.11	0.023	0.363	0.245			7.11	0.069	0.891333
		7.12	0.0135	0.22975	0.58525	0.8285			7.12	0.0276667	0.0693333	0.345			7.12	0.02075	0.3415	0.27025			7.12	0.0576667	0.768333
		7.13	0.01225	0.19225	0.6415	0.846			7.13	0.0236667	0.054	0.321			7.13	0.01925	0.3015	0.28525			7.13	0.0506667	0.627
		7.14	0.01125	0.16425	0.65125	0.82675			7.14	0.0236667	0.047	0.312			7.14	0.01975	0.279	0.30825			7.14	0.0456667	0.529667
		7.15	0.0105	0.1515	0.57775	0.73975			7.15	0.0206667	0.0393333	0.297333			7.15	0.016	0.25225	0.3285			7.15	0.0406667	0.458333
		7.16	0.00975	0.13725	0.524	0.671			7.16	0.0103333	0.0353333	0.315			7.16	0.0145	0.2365	0.3375			7.16	0.038	0.427667
		7.17	0.0085	0.1175	0.4935	0.6195			7.17	0.006	0.0356667	0.331333			7.17	0.00825	0.2185	0.33425			7.17	0.0346667	0.391333
		7.18	0.0085	0.11	0.52625	0.64475			7.18	0.004	0.032	0.329333			7.18	0.006	0.20225	0.3265			7.18	0.033	0.347333
		7.19	0.008	0.10775	0.549	0.66475			7.19	0.002	0.031	0.323			7.19	0.0045	0.19975	0.32225			7.19	0.0286667	0.318
		7.2	0.008	0.09875	0.51475	0.6215			7.2	0.00133333	0.027	0.295			7.2	0.00325	0.18375	0.29825			7.2	0.0233333	0.267667
		7.21	0.00775	0.0905	0.421	0.51925			7.21	0.001	0.024	0.264333			7.21	0.00275	0.181	0.292			7.21	0.021	0.233667
		7.22	0.00725	0.08075	0.31425	0.40225			7.22	0.000666667	0.019	0.212333			7.22	0.0025	0.1705	0.2825			7.22	0.0156667	0.175667
		7.23	0.00675	0.069	0.222	0.29775			7.23	0	0.0143333	0.161333			7.23	0.00225	0.14275	0.2525			7.23	0.0113333	0.140333
		7.24	0.00575	0.056	0.1455	0.20725			7.24	0	0.0123333	0.14			7.24	0.00175	0.12425	0.24325			7.24	0.00833333	0.0986667
		7.25	0.00575	0.05325	0.11575	0.17475			7.25	0	0.00833333	0.0933333			7.25	0.0015	0.10775	0.2365			7.25	0.009	0.105
		7.26	0.005	0.041	0.07825	0.12425			7.26	0	0.005	0.066			7.26	0.0015	0.0865	0.22875			7.26	0.00666667	0.0776667
		7.27	0.00425	0.0315	0.05525	0.091			7.27	0	0.00333333	0.041			7.27	0.001	0.068	0.2125			7.27	0.00566667	0.072
		7.28	0.00375	0.02525	0.041	0.07			7.28	0	0.00166667	0.042			7.28	0.00075	0.05725	0.1885			7.28	0.00466667	0.057
		7.29	0.00275	0.01675	0.02425	0.04375			7.29	0	0.000666667	0.0353333			7.29	0.00075	0.05	0.18375			7.29	0.00433333	0.0623333
		7.3	0.00225	0.014	0.01775	0.034			7.3	0	0.000666667	0.0303333			7.3	0.00075	0.053	0.18575			7.3	0.00333333	0.046
		7.31	0.00275	0.016	0.01775	0.0365			7.31	0	0.000666667	0.04			7.31	0.00075	0.04575	0.194			7.31	0.00366667	0.0446667
		7.32	0.0025	0.0135	0.01275	0.02875			7.32	0	0	0.027			7.32	0.00075	0.04925	0.192			7.32	0.00266667	0.047
		7.33	0.00175	0.01025	0.008	0.02			7.33	0	0	0.0323333			7.33	0.00075	0.051	0.196			7.33	0.00166667	0.0296667
		7.34	0.00075	0.00425	0.00275	0.00775			7.34	0	0	0.0266667			7.34	0.0005	0.0445	0.17375			7.34	0.001	0.0313333
		7.35	0.00025	0.0015	0.00075	0.0025			7.35	0	0	0.028			7.35	0.0005	0.047	0.167			7.35	0.00133333	0.0256667
		7.36	0	0.0005	0.00025	0.00075			7.36	0	0	0.032			7.36	0.0005	0.04225	0.1195			7.36	0.001	0.0193333
		7.37	0	0	0	0			7.37	0	0	0.031			7.37	0.00025	0.0305	0.07825			7.37	0.001	0.0133333
		7.38	0	0	0	0			7.38	0	0	0.0276667			7.38	0	0.02225	0.02275			7.38	0.000666667	0.0206667
		7.39	0	0	0	0			7.39	0	0	0.0313333			7.39	0	0.019	0.008			7.39	0.000333333	0.009
		7.4	0	0	0	0			7.4	0	0	0.029			7.4	0	0.02325	0.0025			7.4	0.000666667	0.0176667
		7.41	0	0	0	0			7.41	0	0	0.0256667			7.41	0	0.02775	0.00075			7.41	0.000333333	0.01
		7.42	0	0	0	0			7.42	0	0	0.013			7.42	0	0.02475	0			7.42	0.000333333	0.0123333
		7.43	0	0	0	0			7.43	0	0	0.008			7.43	0	0.0295	0			7.43	0.000333333	0.016
		7.44	0	0	0	0			7.44	0	0	0.00433333			7.44	0	0.0165	0			7.44	0.000333333	0.0133333
		7.45	0	0	0	0			7.45	0	0	0.003			7.45	0	0.0135	0			7.45	0.000333333	0.0116667
		7.46	0	0	0	0			7.46	0	0	0			7.46	0	0.009	0			7.46	0	0.00566667
		7.47	0	0	0	0			7.47	0	0	0			7.47	0	0.0075	0			7.47	0	0.00466667
		7.48	0	0	0	0			7.48	0	0	0			7.48	0	0.00525	0			7.48	0	0.00666667
		7.49	0	0	0	0			7.49	0	0	0			7.49	0	0.0025	0			7.49	0	0.00266667
		7.5	0	0	0	0			7.5	0	0	0			7.5	0	0.0025	0			7.5	0	0.00333333
		7.51	0	0	0	0			7.51	0	0	0			7.51	0	0.0005	0			7.51	0	0.00266667
		7.52	0	0	0	0			7.52	0	0	0			7.52	0	0.0005	0			7.52	0	0.00266667
		7.53	0	0	0	0			7.53	0	0	0			7.53	0	0	0			7.53	0	0.002
		7.54	0	0	0	0			7.54	0	0	0			7.54	0	0.0005	0			7.54	0	0.000333333
		7.55	0	0	0	0			7.55	0	0	0			7.55	0	0	0			7.55	0	0.000333333
		7.56	0	0	0	0			7.56	0	0	0			7.56	0	0	0			7.56	0	0
		7.57	0	0	0	0			7.57	0	0	0			7.57	0	0	0			7.57	0	0
		7.58	0	0	0	0			7.58	0	0	0			7.58	0	0	0			7.58	0	0
		7.59	0	0	0	0			7.59	0	0	0			7.59	0	0	0			7.59	0	0
		7.6	0	0	0	0			7.6	0	0	0			7.6	0	0	0			7.6	0	0
		7.61	0	0	0	0			7.61	0	0	0			7.61	0	0	0			7.61	0	0.000333333
		7.62	0	0	0	0			7.62	0	0	0			7.62	0	0	0			7.62	0	0
		7.63	0	0	0	0			7.63	0	0	0			7.63	0	0	0			7.63	0	0
		7.64	0	0	0	0			7.64	0	0	0			7.64	0	0	0			7.64	0	0
		7.65	0	0	0	0			7.65	0	0	0			7.65	0	0	0			7.65	0	0
		7.66	0	0	0	0			7.66	0	0	0			7.66	0	0	0			7.66	0	0
		7.67	0	0	0	0			7.67	0	0	0			7.67	0	0	0			7.67	0	0
		7.68	0	0	0	0			7.68	0	0	0			7.68	0	0	0			7.68	0	0
		7.69	0	0	0	0			7.69	0	0	0			7.69	0	0	0			7.69	0	0
		7.7	0	0	0	0			7.7	0	0	0			7.7	0	0	0			7.7	0	0
		7.71	0	0	0	0			7.71	0	0	0			7.71	0	0	0			7.71	0	0
		7.72	0	0	0	0			7.72	0	0	0			7.72	0	0	0			7.72	0	0
		7.73	0	0	0	0			7.73	0	0	0			7.73	0	0	0			7.73	0	0
		7.74	0	0	0	0			7.74	0	0	0			7.74	0	0	0			7.74	0	0
		7.75	0	0	0	0			7.75	0	0	0			7.75	0	0	0			7.75	0	0
		7.76	0	0	0	0			7.76	0	0	0			7.76	0	0	0			7.76	0	0
		7.77	0	0	0	0			7.77	0	0	0			7.77	0	0	0			7.77	0	0
		7.78	0	0	0	0			7.78	0	0	0			7.78	0	0	0			7.78	0	0
		7.79	0	0	0	0			7.79	0	0	0			7.79	0	0	0			7.79	0	0
		7.8	0	0	0	0			7.8	0	0	0			7.8	0	0	0			7.8	0	0
		7.81	0	0	0	0			7.81	0	0	0			7.81	0	0	0			7.81	0	0
		7.82	0	0	0	0			7.82	0	0	0			7.82	0	0	0			7.82	0	0
		7.83	0	0	0	0			7.83	0	0	0			7.83	0	0	0			7.83	0	0
		7.84	0	0	0	0			7.84	0	0	0			7.84	0	0	0			7.84	0	0
		7.85	0	0	0	0			7.85	0	0	0			7.85	0	0	0			7.85	0	0
		7.86	0	0	0	0			7.86	0	0	0			7.86	0	0	0			7.86	0	0
		7.87	0	0	0	0			7.87	0	0	0			7.87	0	0	0			7.87	0	0
		7.88	0	0	0	0			7.88	0	0	0			7.88	0	0	0			7.88	0	0
		7.89	0	0	0	0			7.89	0	0	0			7.89	0	0	0			7.89	0	0
		7.9	0	0	0	0			7.9	0	0	0			7.9	0	0	0			7.9	0	0
		7.91	0	0	0	0			7.91	0	0	0			7.91	0	0	0			7.91	0	0
		7.92	0	0	0	0			7.92	0	0	0			7.92	0	0	0			7.92	0	0
		7.93	0	0	0	0			7.93	0	0	0			7.93	0	0	0			7.93	0	0
		7.94	0	0	0	0			7.94	0	0	0			7.94	0	0	0			7.94	0	0
		7.95	0	0	0	0			7.95	0	0	0			7.95	0	0	0			7.95	0	0
		7.96	0	0	0	0			7.96	0	0	0			7.96	0	0	0			7.96	0	0
		7.97	0	0	0	0			7.97	0	0	0			7.97	0	0	0			7.97	0	0
		7.98	0	0	0	0			7.98	0	0	0			7.98	0	0	0			7.98	0	0
		7.99	0	0	0	0			7.99	0	0	0			7.99	0	0	0			7.99	0	0
		8	0	0	0	0			8	0	0	0			8	0	0	0			8	0	0
		8.01	0	0	0	0			8.01	0	0	0			8.01	0	0	0			8.01	0	0
		8.02	0	0	0	0			8.02	0	0	0			8.02	0	0	0			8.02	0	0
		8.03	0	0	0	0			8.03	0	0	0			8.03	0	0	0			8.03	0	0
		8.04	0	0	0	0			8.04	0	0	0			8.04	0	0	0			8.04	0	0
		8.05	0	0	0	0			8.05	0	0	0			8.05	0	0	0			8.05	0	0

## Sheet: Fig 2A.  ECAR by T cells at pH
2A. Time course of extracellular acidification rate (ECAR) was measured by Seahorse in B6 T cells (Mean±SD, n=7 biological samples.). Injection of activating antibody (or vehicle for control) at 20 min evoked an increase in ECAR, due to the activation of T cell glycolysis.
	Tim (min) from:
	reading	antibodies injection	pHe 7.4-Ab injected							pHe 7.4-No Ab injected							pHe 6.6-Ab injected							pHe 6.6-No Ab injected
	30.5955	-14.2181	5.61034	5.66527	6.1046	5.18956	6.04681	5.82458	4.80581	5.32792	3.8807	5.49621	5.28738	5.50378	5.31696	5.32996	1.42132	1.44126	1.47349	1.41951	1.55615	1.88592	1.43725	1.40011	1.57314	1.21181	1.41953	1.30313	1.5839	1.28102
	37.7178	-7.09582	5.52276	5.32854	5.95701	4.6615	5.52427	5.57126	4.80776	5.22989	3.55399	5.49415	5.15102	5.19832	5.35959	5.21959	1.25814	1.49175	1.26758	1.40892	1.38924	1.71275	1.37605	1.32345	1.42675	1.07895	1.39096	1.23715	1.43745	1.09396
	44.8136	0	5.44125	5.3175	5.82883	3.78809	5.53487	5.46521	4.68179	5.02022	3.72034	5.39117	5.22453	5.25986	5.19703	5.20725	1.27535	1.47341	1.34767	1.36573	1.27777	1.65287	1.36301	1.39281	1.41124	1.03233	1.3334	1.39967	1.39249	1.09962
	52.0752	7.26158	5.79291	5.8376	6.10408	1.85332	6.16087	6.09081	5.26455	5.3155	4.16631	6.62841	4.95392	5.25255	4.96592	5.12286	1.61198	2.02301	1.82554	1.73113	1.95841	2.18867	1.84668	1.44185	1.63229	1.22155	1.41688	1.58483	1.5634	1.13379
	59.2168	14.4032	6.16609	6.138	6.62427	5.09976	6.45193	6.28992	5.34526	5.18082	3.66022	5.88374	4.99036	4.95248	4.77449	4.91572	1.84903	2.23705	1.94362	1.81244	2.2713	1.98464	1.89925	0.998473	1.43156	1.00824	1.28206	1.34326	1.31943	1.12497
	66.3387	21.5251	6.6466	6.99848	7.17059	6.32436	6.78894	6.77	6.12087	5.64549	3.96554	6.35442	4.98966	5.155	5.06478	5.03225	2.05229	2.12249	2.11163	1.8482	2.71881	2.3796	2.29804	1.32229	1.60835	1.20328	1.32705	1.39139	1.59291	1.33039
	73.442	28.6284	6.91396	7.32512	7.47246	6.07447	6.97128	6.98649	6.18789	5.27182	3.83672	6.25613	4.77899	4.91284	4.92077	4.89428	2.50076	2.60703	2.63162	2.50506	3.0018	2.41742	2.51085	1.60406	1.45	1.12109	1.40101	1.40517	1.38016	1.27254
	80.527	35.7134	7.25182	7.80035	7.88262	7.29333	7.41622	7.23697	6.52714	5.21251	3.81892	6.19554	5.00328	5.00935	5.01879	4.98061	2.67662	2.96269	2.81406	2.65121	3.34474	2.53757	2.59564	1.28965	1.47573	1.16863	1.22368	1.48701	1.43731	1.18989
	87.6434	42.8298	7.43158	8.04455	7.78439	7.7226	7.53482	7.33562	6.57829	5.10935	3.80136	5.97346	4.88923	5.14895	4.71878	4.82724	2.64153	2.88555	2.88888	2.80173	3.32355	2.61538	2.79045	1.37915	1.39473	1.08759	1.28138	1.35912	1.39335	1.15997
	94.7884	49.9748	7.72598	8.36233	8.34071	8.11267	7.52796	7.49702	6.98125	4.99547	3.64244	6.1184	4.81425	4.83367	4.7468	4.49044	2.91178	2.87599	3.22256	2.92605	3.59819	2.74817	3.0932	1.28793	1.34893	1.16853	1.12861	1.17047	1.3133	1.2776
	101.909	57.0955	7.90764	8.63712	8.32604	12.5334	7.72959	7.60235	7.03904	4.87758	3.73182	5.85709	4.54283	4.90854	4.55907	4.77708	3.00412	3.00246	3.15534	2.94181	3.6579	2.73742	2.81401	1.20784	1.23906	0.954282	1.18297	1.27827	1.2855	1.1117

## Sheet: Fig. 2B ECAR,OCR at pH
Fig. 2B. Proton production rate (PPR) measured by Seahorse in B6 or OT-II T cells is reduced under acidic conditions. In paired experiments on B6 or OT-II T cells, oxygen consumption rate (OCR), measured by Seahorse, is increased under acidic conditions (; two-tailed, unpaired t-test, mean ± SD, n=8 biological samples. PPR (B6, p=1.35E-11; OT-II, p=1.62E-11), OCR (B6, p=2.22E-5; OT-II, p=1.14E-5)…
		ECAR(mpH/min)
		pHe 7.4								pHe 6.6
	B6	66.0218	62.6208	57.6373	62.923	52.7346	56.2653	63.8718	69.8651	22.2024	22.2628	21.4491	22.1156	19.5895	19.8035	22.1241	23.3496
	OT-II	29.4213	31.685	24.8655	29.8382	26.324	23.6836	26.5568	29.3477	7.10384	7.79884	9.20467	8.26421	8.1861	7.85516	8.44074	8.89854
		PPR (pmol H+/min)
		pHe 7.4								pHe 6.6
	B6	569.303	539.977	497.004	542.582	454.728	485.173	550.764	602.444	191.451	191.972	184.955	190.702	168.919	170.765	190.775	201.343
	OT-II	253.699	273.219	214.414	257.293	226.991	204.223	228.998	253.064	61.2561	67.2491	79.3715	71.2619	70.5884	67.7348	72.7841	76.7317
	ttest	1.34654e-11
		1.61958e-11
		OCR (pmol O2 /min)
		pHe 7.4								pHe 6.6
	B6	111.354	105.833	107.7	110.399	107.293	102.032	109.561	114.629	128.075	122.586	122.293	119.489	119.39	114.789	118.199	126.784
	OT-II	53.4675	38.3317	13.8156	48.0579	46.8672	39.193	39.6614	44.8492	62.5153	77.973	82.6086	76.5879	71.4519	69.7574	69.733	67.9431
	ttest	2.22495e-05
		1.14044e-05

## Sheet: Fig 2C. Glycolysis at pH
Fig. 2C. Glucose consumption and lactate production as a function of pHe in OT-I T cells. All the experiments were repeated at least twice and expressed as mean±SD; n=3 biological samples. Significance level: ***, p<0.001.
		Concentration change (mM)
		Glucose consumed			Lactate produced
	pHe 7.4	5.84288	5.73566	5.72212	10.992	11.4175	11.9131
	pHe 7.2	4.39612	4.37357	4.27724	8.01123	8.69719	9.0677
	pHe 6.8	2.61897	2.56509	2.33125	4.60181	5.07263	5.33793
	pHe 6.6	1.56766	1.48389	1.33389	2.83501	2.82736	3.15991

## Sheet: Figs. 2E-H
Fig. 2E. T cell acidificaition rates in IBIDI chambers.																	Fits to 2E data						Fig. 2H. Effect of convection on ss pHi.
BLANK	1.11111	7.47178	0.0553033	not activated	6.66667	7.46925	0.0780139	Activated	12.2222	7.27598	0.0532567	half-density, act	13.3333	7.31481	0.00260903		0	7.47178	7.47178	7.47178	7.47178		Model	0.1	1.51214	0.1	0.80672		0	20
	21.1111	7.47163	0.0611144		26.6667	7.42357	0.0512759		32.2222	6.95758	0.0469045		33.3333	7.17259	0.00246869		10	7.46786	7.45367	7.35609	7.40138		contours	0.14928	2	0.15	0.96997		0.72	20
	41.1111	7.46493	0.0685564		46.6667	7.40364	0.0592143		52.2222	6.628	0.0328297		53.3333	7.02812	0.00758969		20	7.46441	7.4367	7.17508	7.31185			0.15	2.01379	0.16143	1		0.72	0
	61.1111	7.45689	0.0595136		66.6667	7.37619	0.0660225		72.2222	6.37094	0.0196381		73.3333	6.88583	0.0270802		30	7.46138	7.4208	6.98198	7.21833			0.2	2.79303	0.2	1.43751
	81.1111	7.44127	0.0567074		86.6667	7.3555	0.0668048		92.2222	6.22323	0.0502173		93.3333	6.68812	0.04638		40	7.45872	7.4059	6.79979	7.12554			0.21686	3	0.25	1.84768
	101.111	7.44059	0.0629477		106.667	7.32549	0.0754732		112.222	6.16617	0.0359061		113.333	6.61248	0.0400956		50	7.45639	7.39195	6.63987	7.0359			0.25	3.60907	0.27232	2
	121.111	7.44635	0.0600129		126.667	7.30209	0.068315		132.222	6.13498	0.0433666		133.333	6.50931	0.0115792		60	7.45433	7.37887	6.50658	6.9508			0.27455	4	0.3	2.36466
	141.111	7.44787	0.0548142		146.667	7.28562	0.0589361		152.222	6.12814	0.0357664		153.333	6.37583	0.0469026		70	7.45253	7.36663	6.39991	6.87101			0.3	4.53143	0.35	2.92308
	161.111	7.44046	0.0523913		166.667	7.27288	0.0651013		172.222	6.11597	0.0475374		173.333	6.33585	0.0528189		80	7.45095	7.35515	6.31741	6.79691			0.32436	5	0.35747	3
	181.111	7.44872	0.0509748		186.667	7.26916	0.0435185		192.222	6.10899	0.0555552		193.333	6.29101	0.0232668		90	7.44956	7.3444	6.25544	6.72861			0.35	5.59948	0.4	3.65312
	201.111	7.44197	0.0479638		206.667	7.27421	0.0594442		212.222	6.1237	0.0427371		213.333	6.28054	0.0283352		100	7.44833	7.33433	6.21011	6.66609			0.3678	6	0.42448	4
													233.333	6.28437	0.0384612		110	7.44726	7.3249	6.17772	6.60916			0.4	6.93914	0.45	4.47602
																	120	7.44632	7.31606	6.15508	6.55757			0.43998	8	0.47893	5
																	130	7.44549	7.30778	6.13958	6.51103			0.45	8.35752	0.5	5.46572
																	140	7.44476	7.30002	6.12916	6.4692			0.49761	10	0.5239	6
																	150	7.44412	7.29275	6.12228	6.43174			0.5	10.1017	0.55	6.75103
																	160	7.44356	7.28594	6.11782	6.39829			0.54404	12	0.59451	8
																	170	7.44307	7.27956	6.11497	6.36853			0.55	12.3164	0.6	8.20384
																	180	7.44263	7.27359	6.11318	6.34211			0.6	14.9914	0.64674	10
																	190	7.44225	7.26799	6.11207	6.31872			0.60015	15	0.65	10.1521
																	200	7.44192	7.26274	6.11139	6.29807			0.63618	17.5	0.68624	12
																	210	7.44162	7.25783	6.11098	6.27987			0.65	18.5584	0.7	12.8468
																	220	7.44137	7.25322	6.11074	6.26387			0.66661	20	0.73144	15
																	230	7.44114	7.24891	6.1106	6.24983			0.7	23.9218	0.75	16.4809
																	240	7.44094	7.24487	6.11052	6.23754			0.75	29.5643	0.76041	17.5
																	250	7.44077	7.24109	6.11047	6.2268			0.75373	30	0.783	20
																	260	7.44061	7.23754	6.11044	6.21743			0.83965	30	0.8	22.5512
																	270	7.44048	7.23422	6.11043	6.20926					0.83965	30
																	280	7.44036	7.23111	6.11042	6.20217
																	290	7.44025	7.22819	6.11042	6.19601
																	300	7.44016	7.22546	6.11041	6.19067

## Sheet: Fig. 3A-I
Figure 3A. Injection of HCl or NaOH on pHi og OT1 and B6 cells													Fig. 3B. Effecet of HCl on pHe and pHi in OT1 and B6 T cells											Fig. 3C . pHi vs pHe in B6 and OT1 T cells								Fig. 3E. Effect of switiching from t lactate free media on pHi at 3 pHe. (FS is seitching kinetics control)																	Figure 3F. Histogram of Permeabilty Coefficients
ECAR	OT1	average	sem			@rgb(0,0,0)	B6	average	sem			@rgb(0,0,0)	pH timecourse	OT1	0	7.14603	B6	0	7.09385	pHe	0	7.4		Co2/HCo3	pHe (measured)	pHcyto OT1	var	pHe (measured)	pHcyto B6	var		b6	0	6.9124	0.02665	b6	0	6.60181	0.04089	b6	0	6.75341	0.02441	FS check	0	0.999513	7.00024		Histogram
effect of acid	Time/min	7.4+NaCl	7.4+NaCl	7.4+HCl	7.4+HCl	@rgb(255,0,0)	Time/min	7.4+NaCl	7.4+NaCl	7.4+HCl	7.4+HCl	@rgb(0,0,255)			0.166667	7.1473		0.166667	7.09358		0.25	7.4		pHi-pHo	6.59	6.93064	0.00901	7.42	7.11806	0.010191		30L	0.6432	6.91228		7.5L	0.6432	6.59858		15L	0.6432	6.76166			0.6432	0.999274	7.00036		15 NH3 @7.4
	1.34901	1.02945	0.0187231	1.03933	0.0219246		1.34901	1.01244	0.0151592	1.04903	0.0174986				0.333333	7.14808		0.333333	7.09586		0.5	7.4		DMEM based	6.87	7.03488	0.00882	7.11	7.0656	0.00995		7.4	1.2864	6.91554		6.6	1.2864	6.60084		6.9	1.2864	6.75198			1.2864	0.997535	7.00123		30 Ac @7.4
	5.99106	0.9852	0.0188873	0.999351	0.0216803		5.99106	0.98977	0.0148643	1.0069	0.0176567				0.5	7.14809		0.5	7.10025		0.75	7.4			7.11	7.06687	0.00626	6.87	6.98377	0.0102143			1.9296	6.9139			1.9296	6.58856			1.9296	6.76092			1.9296	0.998837	7.00058		30 Lac @7.4
	10.7043	0.989999	0.0185333	1.00599	0.0202915		10.7043	0.996821	0.0143637	1.01238	0.0187865				0.666667	7.14729		0.666667	7.10326		1	7.4			7.42	7.10621	0.00636	6.59	6.87781	0.0115093			2.5728	6.91512			2.5728	6.59655			2.5728	6.76305			2.5728	1.00094	6.99953		15 Lac @6.9
	15.3824	0.995349	0.0217011	1.00969	0.0212212		15.3824	1.00097	0.0120189	1.01591	0.0208698				0.833333	7.14739		0.833333	7.10521		1.25	7.4											3.216	6.91225			3.216	6.59728			3.216	6.7565			3.216	1.0003	6.99985		7.5 Lac @6.6
	20.0846	1.00494	0.0211851	1.0097	0.0224522		20.0846	1.00696	0.012733	1.01677	0.0220721				1	7.14638		1	7.10483		1.5	7.4			pHe (measured)	Delta(H)	var	pHe (measured)	Delta(H)	var			3.8592	6.91354			3.8592	6.59266			3.8592	6.76012			3.8592	0.998926	7.00054		30 Lac @7.4 + AR-C
	24.88	1.0103	0.066133	0.28574	0.0286185		24.88	0.849595	0.0533544	0.278717	0.0424951				1.16667	7.14637		1.16667	7.10803		1.75	7.4			6.59	0.456411	0.00947247	7.42	2.00418	0.0470335			4.5024	6.91358			4.5024	6.59868			4.5024	6.76068			4.5024	0.998469	7.00077		30 Lac @7.4 + SR
	29.5195	0.986104	0.0644338	0.194193	0.0243913		29.5195	0.807502	0.0490492	0.225729	0.0264184				1.33333	7.14469		1.33333	7.10916		2	7.4			6.87	0.684101	0.0138981	7.11	1.10763	0.0253768			5.1456	6.91112			5.1456	6.5932			5.1456	6.75829			5.1456	0.998549	7.00073		30 Lac @7.4
	34.2341	0.981165	0.0619565	0.258433	0.0288465		34.2341	0.791232	0.0452863	0.267073	0.0253865				1.5	7.14445		1.5	7.11134		2.25	7.4			7.11	1.10442	0.0159091	6.87	0.769545	0.0181007			5.7888	6.90947			5.7888	6.58819			5.7888	6.76242			5.7888	1.00057	6.99972
	38.9242	0.986662	0.0613287	0.304179	0.0278749		38.9242	0.786272	0.0454253	0.314454	0.025573				1.66667	7.14399		1.66667	7.11342		2.5	7.4			7.42	2.05966	0.0301583	6.59	0.515451	0.0136616			6.432	6.90912	0.02693		6.432	6.58557	0.04283		6.432	6.7592	0.02043		6.432	1.00146	6.99927
	43.6487	1.00056	0.0621266	0.332992	0.0263136		43.6487	0.792196	0.0449236	0.339587	0.0254781				1.83333	7.14219		1.83333	7.11618		2.75	7.4											7.0752	6.91061			7.0752	6.59765			7.0752	6.7535			7.0752	1.00028	6.99986
	48.3854	1.01586	0.0629626	0.34448	0.024776		48.3854	0.796327	0.0441853	0.351866	0.0244397				2	7.14053		2	7.11631		3	7.4											7.7184	6.90875			7.7184	6.59144			7.7184	6.75599			7.7184	0.999394	7.0003
	53.0891	1.02755	0.0640616	0.356737	0.0235118		53.0891	0.802333	0.0446794	0.354623	0.0229283				2.16667	7.14049		2.16667	7.11895		3.25	7.4											8.3616	6.91234			8.3616	6.59456			8.3616	6.75955			8.3616	0.999125	7.00044
	57.7977	1.02192	0.0638343	0.359794	0.0225431		57.7977	0.805946	0.0448022	0.354506	0.0218721				2.33333	7.14		2.33333	7.11978		3.5	7.4											9.0048	6.91264			9.0048	6.58903			9.0048	6.76067			9.0048	1.00026	6.99987
															2.5	7.14036		2.5	7.12157		3.75	7.4											9.648	6.90911			9.648	6.59268			9.648	6.74492			9.648	1.00127	6.99936
															2.66667	7.14046		2.66667	7.1232		4	7.4											10.2912	6.90773			10.2912	6.58342			10.2912	6.75545			10.2912	1.00104	6.99948
															2.83333	7.13947		2.83333	7.12302		4.25	7.4											10.9344	6.90763			10.9344	6.59175			10.9344	6.75471			10.9344	1.00005	6.99998
															3	7.13836		3	7.12315		4.5	7.4											11.5776	6.90978			11.5776	6.58785			11.5776	6.75538			11.5776	0.997793	7.0011
															3.16667	7.13826		3.16667	7.12519		4.75	7.4											12.2208	6.90965			12.2208	6.59121			12.2208	6.75046			12.2208	0.998698	7.00065
ECAR	OT1		sem				B6								3.33333	7.1373		3.33333	7.12614		5	6.6											12.864	6.90912	0.02559		12.864	6.59074	0.04009		12.864	6.75296	0.02215		12.864	0.999801	7.0001
effect of base	Time/min	6.6+NaCl	7.4+NaCl	6.6+NaOH	6.6+NaOH		Time/min	6.6+NaCl	6.6+NaCl	6.6+NaOH	6.6+NaOH				3.5	7.13712		3.5	7.12616		5.25	6.6											13.5072	6.91061			13.5072	6.59078			13.5072	6.75246			13.5072	1.00075	6.99963
	1.34901	0.277413	0.0111537	0.275016	0.00985839		1.34901	0.31275	0.00796379	0.315493	0.00771315				3.66667	7.13654		3.66667	7.12613		5.5	6.6											14.1504	6.9109			14.1504	6.58923			14.1504	6.75823			14.1504	0.99992	7.00004
	5.99106	0.269264	0.0107237	0.266854	0.00802638		5.99106	0.300516	0.00807829	0.305536	0.00894576				3.83333	7.13544		3.83333	7.12585		5.75	6.6											14.7936	6.90849			14.7936	6.5846			14.7936	6.76248			14.7936	0.999602	7.0002
	10.7043	0.272002	0.0102696	0.270291	0.0077814		10.7043	0.302455	0.00784428	0.307902	0.0084998				4	7.13387		4	7.12748		6	6.6											15.4368	6.90746			15.4368	6.58438			15.4368	6.7643			15.4368	0.999513	7.00024
	15.3824	0.272016	0.0103614	0.270376	0.0075045		15.3824	0.30134	0.00797221	0.307391	0.00836664				4.16667	7.13385		4.16667	7.12654		6.25	6.6											16.08	6.90277			16.08	6.58819			16.08	6.76061			16.08	1.00031	6.99985
	20.0846	0.270347	0.0115606	0.270998	0.0080725		20.0846	0.302137	0.00761157	0.308638	0.00883021				4.33333	7.13354		4.33333	7.12694		6.5	6.6											16.7232	6.90985			16.7232	6.58242			16.7232	6.76339			16.7232	1.00124	6.99938
	24.88	0.294454	0.0126208	0.665389	0.0586355		24.88	0.291855	0.0112552	0.644694	0.0288171				4.5	7.13168		4.5	7.12674		6.75	6.6											17.3664	6.90813			17.3664	6.58518			17.3664	6.76364			17.3664	0.998946	7.00053
	29.5195	0.279942	0.0109812	0.713366	0.0437742		29.5195	0.271952	0.0116846	0.670664	0.0206401				4.66667	7.13064		4.66667	7.12858		7	6.6											18.0096	6.90654			18.0096	6.57884			18.0096	6.76434			18.0096	0.998211	7.00089
	34.2341	0.276548	0.0108133	0.73326	0.0324542		34.2341	0.265708	0.0119336	0.664754	0.0204246				4.83333	7.12917		4.83333	7.12637		7.25	6.6											18.6528	6.91085			18.6528	6.5893			18.6528	6.77361			18.6528	0.999801	7.0001
	38.9242	0.277121	0.0106764	0.745675	0.0265171		38.9242	0.262863	0.0122856	0.656918	0.0220754				5	7.12512		5	7.12479		7.5	6.6											19.296	6.90994	0.02629		19.296	6.58686	0.0409		19.296	6.76737	0.02461		19.296	1.00033	6.99984
	43.6487	0.281073	0.0108315	0.761679	0.0232903		43.6487	0.266024	0.0126236	0.659526	0.0233224				5.16667	7.1152		5.16667	7.11256		7.75	6.6											19.9392	6.90896			19.9392	6.59737			19.9392	6.77482			19.9392	0.917565	7.04122
	48.3854	0.286166	0.0117321	0.77944	0.0210299		48.3854	0.26854	0.013008	0.662914	0.0250618				5.33333	7.10258		5.33333	7.09763		8	6.6											20.5824	6.91216			20.5824	6.59837			20.5824	6.77346			20.5824	0.616272	7.19186
	53.0891	0.289761	0.0127018	0.797456	0.0201981		53.0891	0.270702	0.0132863	0.673048	0.0273576				5.5	7.08699		5.5	7.08038		8.25	6.6											21.2256	6.92174			21.2256	6.60374			21.2256	6.77259			21.2256	0.439453	7.28027
	57.7977	0.289632	0.0131177	0.812954	0.0201519		57.7977	0.27403	0.0136435	0.683868	0.0288912				5.66667	7.07095		5.66667	7.06461		8.5	6.6											21.8688	6.92769			21.8688	6.59752			21.8688	6.78796			21.8688	0.355268	7.32237
															5.83333	7.05683		5.83333	7.04959		8.75	6.6											22.512	6.93758			22.512	6.60964			22.512	6.7892			22.512	0.301272	7.34936
															6	7.04294		6	7.03587		9	6.6											23.1552	6.94936			23.1552	6.60905			23.1552	6.79015			23.1552	0.225487	7.38726
															6.16667	7.02931		6.16667	7.02093		9.25	6.6											23.7984	6.9603			23.7984	6.61325			23.7984	6.80827			23.7984	0.153002	7.4235
															6.33333	7.01724		6.33333	7.00682		9.5	6.6											24.4416	6.96955			24.4416	6.62718			24.4416	6.79965			24.4416	0.147286	7.42636
															6.5	7.0068		6.5	6.99639		9.75	6.6											25.0848	6.98438			25.0848	6.6325			25.0848	6.80688			25.0848	0.136302	7.43185
															6.66667	6.99594		6.66667	6.98457		10	6.6											25.728	6.99812	0.02526		25.728	6.63569	0.04462		25.728	6.80723	0.02372		25.728	0.0957555	7.45212
															6.83333	6.98582		6.83333	6.97575		10.25	6.6											26.3712	7.0101			26.3712	6.63339			26.3712	6.83424			26.3712	0.0733101	7.46334
															7	6.97729		7	6.96709		10.5	6.6											27.0144	7.02376			27.0144	6.64314			27.0144	6.82116			27.0144	0.0665308	7.46673
															7.16667	6.96988		7.16667	6.95781		10.75	6.6											27.6576	7.04046			27.6576	6.64363			27.6576	6.82351			27.6576	0.0606163	7.46969
															7.33333	6.96099		7.33333	6.9519		11	6.6											28.3008	7.05132			28.3008	6.6505			28.3008	6.8344			28.3008	0.0495825	7.47521
															7.5	6.95385		7.5	6.94418		11.25	6.6											28.944	7.06619			28.944	6.65056			28.944	6.84018			28.944	0.0479026	7.47605
															7.66667	6.94782		7.66667	6.93572		11.5	6.6											29.5872	7.07917			29.5872	6.65321			29.5872	6.84524			29.5872	0.041998	7.479
															7.83333	6.94081		7.83333	6.93172		11.75	6.6											30.2304	7.09511			30.2304	6.66104			30.2304	6.85482			30.2304	0.0367694	7.48162
															8	6.93648		8	6.92795		12	6.6											30.8736	7.10953			30.8736	6.66424			30.8736	6.86676			30.8736	0.0298708	7.48506
															8.16667	6.9287		8.16667	6.92109		12.25	6.6											31.5168	7.12419			31.5168	6.67007			31.5168	6.8682			31.5168	0.0272465	7.48638
															8.33333	6.92339		8.33333	6.9165		12.5	6.6											32.16	7.13613	0.02435		32.16	6.67831	0.04128		32.16	6.877	0.02528		32.16	0.0264115	7.48679
															8.5	6.91786		8.5	6.91164		12.75	6.6											32.8032	7.14967			32.8032	6.68295			32.8032	6.88407			32.8032	0.0210537	7.48947
															8.66667	6.91343		8.66667	6.90639		13	6.6											33.4464	7.1611			33.4464	6.68746			33.4464	6.89052			33.4464	0.0139463	7.49303
															8.83333	6.90702		8.83333	6.90623		13.25	6.6											34.0896	7.17234			34.0896	6.69119			34.0896	6.8968			34.0896	0.0128926	7.49355
															9	6.90319		9	6.90146		13.5	6.6											34.7328	7.18655			34.7328	6.70122			34.7328	6.90363			34.7328	0.0122664	7.49387
															9.16667	6.90167		9.16667	6.89726		13.75	6.6											35.376	7.19936			35.376	6.70674			35.376	6.90704			35.376	0.00989	7.49505
															9.33333	6.89646		9.33333	6.89409		14	6.6											36.0192	7.21037			36.0192	6.70764			36.0192	6.9111			36.0192	0.00958	7.49521
															9.5	6.89337		9.5	6.89223		14.25	6.6											36.6624	7.2205			36.6624	6.70469			36.6624	6.91873			36.6624	0.00753	7.49623
															9.66667	6.88993		9.66667	6.88662		14.5	6.6											37.3056	7.23188			37.3056	6.71609			37.3056	6.92177			37.3056	0.00658	7.49671
															9.83333	6.88657		9.83333	6.88575		14.75	6.6											37.9488	7.24012			37.9488	6.71591			37.9488	6.93225			37.9488	0.00607	7.49696
															10	6.88257		10	6.88203		15	6.6											38.592	7.25136	0.02617		38.592	6.7216	0.04575		38.592	6.94526	0.0276		38.592	0.00542	7.49729
															10.1667	6.88015		10.1667	6.87668		15.25	6.6											39.2352	7.25921			39.2352	6.73216			39.2352	6.94403			39.2352	0.0051	7.49745
															10.3333	6.87769		10.3333	6.87557		15.5	6.6											39.8784	7.26866			39.8784	6.73587			39.8784	6.94521			39.8784	0.00385	7.49808
															10.5	6.87305		10.5	6.87464		15.75	6.6											40.5216	7.27698			40.5216	6.73439			40.5216	6.95375			40.5216	0.00287	7.49856
															10.6667	6.87143		10.6667	6.87123		16	7.4											41.1648	7.28384			41.1648	6.7406			41.1648	6.95544			41.1648	0.00245	7.49878
															10.8333	6.86806		10.8333	6.87092		16.25	7.4											41.808	7.29227			41.808	6.75401			41.808	6.971			41.808	0.00233	7.49884
															11	6.86669		11	6.86983		16.5	7.4											42.4512	7.29905			42.4512	6.75635			42.4512	6.96798			42.4512	0.00208	7.49896
															11.1667	6.86368		11.1667	6.86644		16.75	7.4											43.0944	7.30994			43.0944	6.75854			43.0944	6.98174			43.0944	0.00211	7.49895
															11.3333	6.86152		11.3333	6.86446		17	7.4											43.7376	7.3158			43.7376	6.76404			43.7376	6.98502			43.7376	0.00191	7.49905
															11.5	6.85753		11.5	6.86233		17.25	7.4											44.3808	7.31994			44.3808	6.75866			44.3808	6.98653			44.3808	0.00145	7.49927
															11.6667	6.85602		11.6667	6.8609		17.5	7.4											45.024	7.32549	0.03083		45.024	6.76668	0.04834		45.024	6.99802	0.03141		45.024	0.00105	7.49947
															11.8333	6.85402		11.8333	6.86138		17.75	7.4											45.6672	7.33282			45.6672	6.77623			45.6672	6.99813			45.6672	0.00105	7.49947
															12	6.8487		12	6.86		18	7.4											46.3104	7.33697			46.3104	6.77811			46.3104	7.00201			46.3104	0.00105	7.49947
															12.1667	6.85		12.1667	6.85629		18.25	7.4											46.9536	7.34297			46.9536	6.78753			46.9536	7.00897			70	0.00105	7.49947
															12.3333	6.84603		12.3333	6.85448		18.5	7.4											47.5968	7.35013			47.5968	6.78478			47.5968	7.01278
															12.5	6.84481		12.5	6.8558		18.75	7.4											48.24	7.35371			48.24	6.79152			48.24	7.01315
															12.6667	6.84282		12.6667	6.85245		19	7.4											48.8832	7.35671			48.8832	6.79351			48.8832	7.02208
															12.8333	6.84268		12.8333	6.84996		19.25	7.4											49.5264	7.36188			49.5264	6.79691			49.5264	7.02622
															13	6.84009		13	6.84843		19.5	7.4											50.1696	7.36685			50.1696	6.79896			50.1696	7.03399
															13.1667	6.83741		13.1667	6.85066		19.75	7.4											50.8128	7.37224			50.8128	6.80872			50.8128	7.03503
															13.3333	6.83505		13.3333	6.8502		20	7.4											51.456	7.37403	0.0367		51.456	6.80624	0.04853		51.456	7.04001	0.03435
															13.5	6.83339		13.5	6.84843		20.25	7.4											52.0992	7.37737			52.0992	6.80583			52.0992	7.0441
															13.6667	6.83137		13.6667	6.8477		20.5	7.4											52.7424	7.3806			52.7424	6.81319			52.7424	7.04585
															13.8333	6.82941		13.8333	6.84846		20.75	7.4											53.3856	7.38474			53.3856	6.8199			53.3856	7.05424
															14	6.82979		14	6.84693		21	7.4											54.0288	7.38855			54.0288	6.82055			54.0288	7.06282
															14.1667	6.8276		14.1667	6.8429		21.25	7.4											54.672	7.38899			54.672	6.82263			54.672	7.059
															14.3333	6.82252		14.3333	6.84403		21.5	7.4											55.3152	7.39287			55.3152	6.82787			55.3152	7.06501
															14.5	6.82359		14.5	6.83811		21.75	7.4											55.9584	7.39688			55.9584	6.8294			55.9584	7.0673
															14.6667	6.82289		14.6667	6.84068		22	7.4											56.6016	7.39912			56.6016	6.8318			56.6016	7.07068
															14.8333	6.82109		14.8333	6.83669		22.25	7.4											57.2448	7.40262			57.2448	6.83714			57.2448	7.0688
															15	6.81742		15	6.83738		22.5	7.4											57.888	7.40314	0.04102		57.888	6.83503	0.05332		57.888	7.07589	0.031
															15.1667	6.81914		15.1667	6.8345		22.75	7.4											58.5312	7.40636			58.5312	6.83684			58.5312	7.07356
															15.3333	6.8154		15.3333	6.83122		23	7.4											59.1744	7.40759			59.1744	6.84428			59.1744	7.07628
															15.5	6.81473		15.5	6.83937		23.25	7.4											59.8176	7.41077			59.8176	6.84504			59.8176	7.08309
															15.6667	6.81699		15.6667	6.83861		23.5	7.4											60.4608	7.41325			60.4608	6.84256			60.4608	7.08561
															15.8333	6.82054		15.8333	6.83021		23.75	7.4											61.104	7.4127			61.104	6.84788			61.104	7.09059
															16	6.82207		16	6.83966		24	7.4											61.7472	7.4149			61.7472	6.85517			61.7472	7.08986
															16.1667	6.8399		16.1667	6.85746		24.25	7.4											62.3904	7.41385			62.3904	6.85704			62.3904	7.09466
															16.3333	6.85644		16.3333	6.87473		24.5	7.4											63.0336	7.41693			63.0336	6.85911			63.0336	7.09221
															16.5	6.87967		16.5	6.90107		24.75	7.4											63.6768	7.41643			63.6768	6.85943			63.6768	7.09836
															16.6667	6.90297		16.6667	6.92565		25	7.4											64.32	7.41937	0.04478		64.32	6.85918	0.05727		64.32	7.1021	0.03544
															16.8333	6.91965		16.8333	6.94672														64.9632	7.4189			64.9632	6.86512			64.9632	7.10202
															17	6.93863		17	6.9682														65.6064	7.42062			65.6064	6.8626			65.6064	7.10877
															17.1667	6.96052		17.1667	6.99059														66.2496	7.42157			66.2496	6.86901			66.2496	7.10071
															17.3333	6.97872		17.3333	7.00511														66.8928	7.42243			66.8928	6.86899			66.8928	7.11381
															17.5	6.99295		17.5	7.01924														67.536	7.42225			67.536	6.86659			67.536	7.10906
															17.6667	7.01004		17.6667	7.03341														68.1792	7.425			68.1792	6.87223			68.1792	7.10733
															17.8333	7.02085		17.8333	7.04138														68.8224	7.42609			68.8224	6.87205			68.8224	7.11603
															18	7.03372		18	7.04925														69.4656	7.42737			69.4656	6.87465			69.4656	7.11811
															18.1667	7.04601		18.1667	7.05888														70.1088	7.42712			70.1088	6.87257			70.1088	7.11777
															18.3333	7.05658		18.3333	7.06502														70.752	7.42533	0.04885		70.752	6.87698	0.0579		70.752	7.11924	0.03901
															18.5	7.0648		18.5	7.07221														71.3952	7.42725			71.3952	6.88118			71.3952	7.12082
															18.6667	7.07421		18.6667	7.07529														72.0384	7.42551			72.0384	6.87899			72.0384	7.12163
															18.8333	7.08207		18.8333	7.07722														72.6816	7.4275			72.6816	6.88329			72.6816	7.12299
															19	7.08931		19	7.08517														73.3248	7.42835			73.3248	6.88318			73.3248	7.12115
															19.1667	7.09472		19.1667	7.08625														73.968	7.42741			73.968	6.8831			73.968	7.12111
															19.3333	7.10246		19.3333	7.09089														74.6112	7.42831			74.6112	6.88216			74.6112	7.12109
															19.5	7.10623		19.5	7.0925														75.2544	7.42748			75.2544	6.88541			75.2544	7.12833
															19.6667	7.11028		19.6667	7.09678														75.8976	7.42886			75.8976	6.88622			75.8976	7.12924
															19.8333	7.11555		19.8333	7.10018														76.5408	7.42851			76.5408	6.88667			76.5408	7.13352
															20	7.11944		20	7.10211														77.184	7.42868	0.05067		77.184	6.88869	0.05951		77.184	7.1253	0.04171
															20.1667	7.12295		20.1667	7.10605														77.8272	7.42844			77.8272	6.89043			77.8272	7.13153
															20.3333	7.12583		20.3333	7.10438														78.4704	7.4273			78.4704	6.89683			78.4704	7.13527
															20.5	7.12913		20.5	7.10385														79.1136	7.42739			79.1136	6.89189			79.1136	7.13063
															20.6667	7.13092		20.6667	7.10428														79.7568	7.42881			79.7568	6.89437			79.7568	7.13176
															20.8333	7.13533		20.8333	7.10592														80.4	7.42647			80.4	6.89126			80.4	7.13399
															21	7.13671		21	7.10729														81.0432	7.4268			81.0432	6.89176			81.0432	7.13158
															21.1667	7.13928		21.1667	7.10792														81.6864	7.42817			81.6864	6.89148			81.6864	7.138
															21.3333	7.14092		21.3333	7.10671														82.3296	7.42428			82.3296	6.89985			82.3296	7.13539
															21.5	7.14133		21.5	7.1091														82.9728	7.42661			82.9728	6.89624			82.9728	7.13924
															21.6667	7.14389		21.6667	7.10639														83.616	7.42638	0.05346		83.616	6.90086	0.06083		83.616	7.1362	0.04258
															21.8333	7.14493		21.8333	7.10848														84.2592	7.42645			84.2592	6.89854			84.2592	7.13629
															22	7.14656		22	7.10791														84.9024	7.42513			84.9024	6.89875			84.9024	7.14002
															22.1667	7.14742		22.1667	7.10716														85.5456	7.42532			85.5456	6.89643			85.5456	7.13364
															22.3333	7.14866		22.3333	7.10719														86.1888	7.42446			86.1888	6.89539			86.1888	7.1393
															22.5	7.14915		22.5	7.10946																		86.832	6.90077			86.832	7.13509
															22.6667	7.14953		22.6667	7.10799																		87.4752	6.90171			87.4752	7.1351
															22.8333	7.15088		22.8333	7.10695																		88.1184	6.89956			88.1184	7.13384
															23	7.15151		23	7.1085																		88.7616	6.90155			88.7616	7.13385
															23.1667	7.15058		23.1667	7.10977																		89.4048	6.90408			89.4048	7.1401
															23.3333	7.15087		23.3333	7.10964																0.06511		90.048	6.90186	0.06511		90.048	7.1352	0.04621
															23.5	7.15206		23.5	7.11007
															23.6667	7.15078		23.6667	7.10845
															23.8333	7.15299		23.8333	7.11009
															24	7.15197		24	7.10956
															24.1667	7.15207		24.1667	7.11029
															24.3333	7.15183		24.3333	7.10991
															24.5	7.15309		24.5	7.10744
															24.6667	7.15147		24.6667	7.10538
															24.8333	7.15333		24.8333	7.10662
															25	7.15243		25	7.10881
[truncated: 39 more columns]

## Sheet: Fig4A,B,C,G,H.  IFN-g as f(pH)
4A. Released IFN-g in activated B6 T cells 24 hr as respective pH
	IFNγ concentration (pg/mL)
	pHe 7.4	226919	218510	190506
	pHe 6.6	48598	49284	41064.1
	ttest	0.000126737
Fig. 4B. INFγ production, as f (pH) in 4 differennt T cells
		IFNγ concentration (pg/mL)
		B6			OT-I			Pmel			OT-II
	pH7.4	226919	218510	190506	60053.3	69446.1	51999.8	121069	116309	113068	14884.8	27686.6	20542.7
	pH7.2	224932	204359	166017	62063.6	62854.9	53277.6	119908	117048	103991	26429	28056.7	25147.9
	pH7.0	216653	214826	181025	66915.2	63145.1	59625.8	129832	118314	106328	25342.2	31612	21940.9
	pH6.8	135196	135772	111778	53955.4	51293.8	53487.5	100353	94160.6	80209.9	21268.4	24265.9	22078.6
	pH6.6	48598	49284	41064.1	17412.3	20429.4	19498.7	28764.4	28141.9	23367.9	10614.4	11305.3	8943.67
	ttest	0.544486			0.861088			0.590599			0.220732
		0.650587			0.643627			0.860626			0.322335
		0.00338484			0.211584			0.0168531			0.713992
		0.000126737			0.00127234			6.24844e-06			0.0463098
Fig. 4C. Time course of INFγ levels in media following exposure to acidic or alkaline pH
	First activation	time	IFN/pg/mL
		2	0	0	0
		4	31.7	22.2	0
		6	119	145	187
		8	361	497	406
		10	533	478	526
		12	954	778	765
		24	5890	4780	6280
		48	214000	183000	194000
	Re stimulation		IFN/pg/mL
			pH7.4			pH6.6
		2	26500	29600	27600	17300	17900	19100
		4	57400	49700	46800	35900	33500	34100
		6	83700	86700	83500	56200	53500	54900
		8	118000	107000	109000	56000	67000	66500
		10	153000	151000	144000	73400	80800	81000
		12	204000	197000	189000	95400	105000	99800
		24	465000	495000	458000	205000	209000	217000
		48	667000	644000	642000	196000	221000	215000
	2nd_Re stimulation		IFN/pg/mL
			pH7.4			pH6.6
		2	6880	6740	6510	2880	2950	2770
		4	15000	13000	15000	4280	4520	4560
		6	42700	38400	35500	8840	9010	9160
		8	55300	58100	57000	11200	12600	12900
		10	72000	70500	69700	10800	11700	13500
		12	96600	87400	82000	14000	14600	12700
		24	245000	238000	259000	27100	26100	21700
		48	489000	476000	518000	54200	52200	43500
	4G. IFNγ production after acivation by DC at low or high pH
		pHe 6.6			pHe 7.4
		Replicates			Replicates
		1	2	3	1	2	3		ttest
	precondition w/o DC+OVA	-10.3471	-7.84811	17.1417	-13.4708	-6.59862	-10.9718		2.82255e-05	4.25024e-07
	Activation at pHe 7.4	393.863	399.485	448.215	651.882	616.272	637.513
	4H. IFNγ production by T cells activated with dendritic cells (DC) after 24 hrs at pHe 6.6 or 7.4,
		pHe 6.6			pHe 7.4
		Replicates			Replicates
		1	2	3	1	2	3
	Activation with DC+OVA	53.1334	45.6093	15.513	3890.42	3732.41	3694.79		3.22246e-07	0.287867
	Rest at pHe 7.4	4582.4	4548.54	4770.5	3634.37	3517.74	3796.13

## Sheet: Fig. 4D IL-2 and pH
4C. Released IL-2 from activated T cells after 24 hr at low and high pH
		IL-2 concentration (pg/mL)
		pHe 7.4			pHe 6.6
	Pmel-I	955.355	1014.89	961.424	226.92	200.829	159.641
	OT-II	1508.79	1528.46	1501.88	55.0056	50.6116	44.681
	Jurkat	1296.5	1301.68	1280.33	254.117	228.594	251.263
	ttest
	Pmel-I	8.77244e-06
	OT-II	6.84944e-09
	Jurkat	5.63767e-08

## Sheet: Fig. 4E. Cytokines at pH
Fig. 4E. Cytokines released from CD28/CD3 activated B6 T cells after 24 hr at pH. Cytokine bead assay.
highled had elevated release at low pH
		cytokines concentration (pg/mL)
	cytokines	pH7.4			pH6.6
	MCP-1	1	2.44524	2.44524	2.44524	1.50354	2.44524
	IP-10	3.45793	4.21558	4.70632	7.01452	7.24179	7.24179
	KC	3.80612	5.58468	6.87521	4.72819	4.27166	4.72819
	MIG	4.14386	4.14386	5.69066	8.73345	8.73345	8.73345
	IL-6	5.15404	4.4834	8.87707	3.58016	4.70871	4.04469
	IL-22	7.42547	6.79484	28.4729	1.83067	1.38196	1.38196
	TARC	7.67141	9.5684	10.7109	8.33366	8.96434	8.33366
	BLC	12.1947	15.6554	17.1443	5.36266	5.63123	5.89653
	IL-13	14.218	17.7886	41.1669	1.06657	1.5034	1.5034
	IL-17A	16.6477	17.096	39.7583	2.88683	2.88683	2.58279
	IL-10	26.4419	18.433	59.7829	0	1.43368	1.43368
	MIP-3a	34.0302	38.3333	43.4942	10.7962	10.6606	10.3623
	IL-4	48.0757	45.5838	102.655	10.5693	11.1533	11.3836
	TNF-a	50.4537	40.9656	83.8416	8.5116	8.5116	8.3584
	MDC	82.8919	93.6769	108.406	358.721	372.11	377.857
	RANTES	89.4809	110.473	128.329	41.997	42.5961	40.791
	LIX	141.224	163.593	163.593	110.238	110.238	125.699
	IL-9	195.168	197.982	329.249	35.0053	60.4487	20.7205
	IL-3	590.692	661.984	850.302	108.897	54.2571	60.7703
	GM-CSF	833.508	945.398	1296.11	94.7969	59.611	64.1932
	MIP-1b	2265.18	2384.39	2964.89	720.065	763.013	767.077
	IL-2	4790.01	1639.03	4000	260.725	277.728	259.186
	MIP-1a	10000	10000	10000	2206.14	2537.03	2516.34

## Sheet: Fig. S4 SNARF calibration
Fig. S4. SNARF calibration
SNARF dextran	5.7	0.86136	0.00175393
	6.4	0.719287	0.00118411
	6.77	0.592379	0.000707961
	7.13	0.405241	0.00406802
	7.55	0.23026	0.000266206
	7.87	0.187181	0.000176867
	8.15	0.118384	0.000270355
	8.46	0.107853	4.78429e-05
	pK	6.9547
	Rmax	0.9052
	Rmin	0.0788
	5	0.8962
	5.1	0.8939
	5.2	0.891
	5.3	0.8873
	5.4	0.8828
	5.5	0.8772
	5.6	0.8703
	5.7	0.8617
	5.8	0.8512
	5.9	0.8383
	6	0.8227
	6.1	0.8039
	6.2	0.7816
	6.3	0.7554
	6.4	0.7251
	6.5	0.6905
	6.6	0.652
	6.7	0.6099
	6.8	0.5649
	6.9	0.518
	7	0.4705
	7.1	0.4236
	7.2	0.3784
	7.3	0.3359
	7.4	0.297
	7.5	0.2621
	7.6	0.2313
	7.7	0.2048
	7.8	0.1821
	7.9	0.163
	8	0.1471
	8.1	0.134
	8.2	0.1233
	8.3	0.1145
	8.4	0.1074
	8.5	0.1017
	8.6	0.0971
	8.7	0.0934
	8.8	0.0905
	8.9	0.0881
	9	0.0862

[truncated: 1 more sheets: Fig. S13 Calcium]
